# Supplementary material for: The Potential of Carnosine in Brain-Related Disorders: A Comprehensive Review of Current Evidence
Source: Nutrients. 2019 May 28;11(6):1196. doi: 10.3390/nu11061196 (PMC6627134; doi:10.3390/nu11061196)
Supplement: Supplementary file 1 [file nutrients-11-01196-s001.xlsx]

## Sheet: Table
Table S1: Detailed description of the human randomized controlled trials.
Author	Year	Study Population	Intervention	Comparators	Outcome measure	Findings
Autism spectrum disorder
Chez et al [169]	2002	n = 31 children, M/F = 21/10, age 3 to 12 yrs, diagnosed with ASD	800mg L-carnosine, 8 weeks	placebo	autism severity ratings (Childhood Autism Rating Scale and Gilliam Autism Rating Scale), expressive/receptive language (Expressive/Receptive One-Word Picture Vocabulary tests), Clinical Global Impressions of Change (completed by parents)	improvements in autism severity (total score; behaviour, socialization and communication subscores),receptive language and Clinical Global Impressions of change in carnosine group. No significant change in expressive language or in placebo group
Mehrazad-Saber et al [170]	2018	n = 43, M/F = 31/ 12, age 4 to 16 yrs, diagnosed with ASD	500mg carnosine, 2 months	placebo	sleep difficulties (Children’s Sleep Habits Questionnaires), autism severity rating (Gilliam Autism Rating Scale)	improvements in sleep duration, parasomnias and total sleep disorders score when compared with the control group. No effect on autism severity
Hajizadeh-Zaker et al [171]	2018	n = 42, M/F = 35/7, age 4 to 12 yrs, diagnosed with ASD, irritability subscore > 12	800mg l-carnosine in addition to risperidone, 10 weeks	placebo in addition to risperidone	the existence and severity of disruptive behaviours (Abberant behaviour checklist-community; ABC-C), extrapyramidal symptoms (Extrapyramidal Symptoms Rating Scale; ESRS)	greater score reduction in the hyperactivity/ noncompliance subscale in the l-carnosine group compared with the placebo group. No effect on other subscores of ABC-C (including irritability) or extrapyramidal symptoms
Multiple sclerosis
Clinical trials number: NCT03418376		n = 20, age 18 to 75 yrs, diagnosed with Multiple sclerosis	3.2g b-alanine in addition to moderate-to-high-intensity exercise, 6 months	placebo	exercise capacity (maximal graded exercise test)	ongoing trial
Cognitive functions and Alzheimer's disease
Baraniuk et al [172]	2013	n = 25, M/F = 16/9, age = 51.8 ± 11.6 yrs, diagnosed with Gulf War illness	l-carnosine at 500, 1000, and 1500mg (increasing at 4 week intervals), 12 weeks	placebo	executive functions (Digit symbol substitution test; DSST, Trail making test; TMT), fatigue (chronic fatigue syndrome severity score)	improved performance in executive functions (DSST test), decrease in a diarrhoea associated with irritable bowel syndrome, no change in TMT and fatigue levels
Sasahara et al [173]	2015	n = 20, men only, age 45 to 65 yrs, high fatigue scores in Profile on Mood States	1.65g l-histidine, 2 weeks	placebo	cognitive performance (CogHealth test battery), mood (Profile on Mood States, Visual analog scale; VAS)	improved reaction time for the working memory task, clear thinking and attentiveness, decreased fatigue. No effect on other cognitive or mood domains
Hoffman et al [174]	2015	n = 18, men only, age 19.6 ± 0.5 yrs, soldiers from an elite combat unit	6.0g b-alanine, 30 days	placebo	cognitive functions under stressful conditions (2-min serial subtraction test; SST), physical fitness (2.5 km run, 1-min sprint, 50-m casualty carry, repeated 30-m sprints with target shooting) carnosine content in skeletal muscle and brain (1H-MRS)	improved performance in SST, improved time in 50-m casualty carry, elevation in muscle carnosine content. No effect on other physical fitness tests or brain carnosine content
Varanoske et al [175]	2018	n = 19, men only, age 18 to 35 yrs, recreationally active adults	12g b-alanine, 14 days of supplementation prior to sustained military operation (SUSOP)	placebo	cognitive functions (mathematical processing, reaction timevisual tracking ability), mood (VAS) and physical performance (vertical jump power, pull-ups, 50m little carry 1km time trial) assessments at 0h, 12h and 24h during the SUSOP	better preservation of visual reaction time and accuracy, greater resistance against the feelings of soreness and fatigue. No between group differences in inflammatory and endocrine markers over the SUSOP
Furst et al [176]	2018	n= 12, M/F = 8/4, age = 60.5 ± 8.6 yrs, healthy adults	2.4g b-alanine, 28 days	placebo	executive functions (Stroop test) tested before exercise (VO2max test), immediately before exercise, immediately following fatigue and 5min after fatigue, physical fitness (VO2max, heart rate, Rating of Perceived Exertion)	increased exercise capacity, eliminated exercise-induced declines in executive function seen after recovery
Solis et al [177]	2015	n=19, men only, age 37 ± 8 yrs, trained cyclists	6.4g b-alanine, 28 days	placebo	battery of cognitive function tests (Stroop test, Sternberg paradigm, Rapid Visual Information Processing task) being performed before and after acute bout of exercise (20km cycling)	no effect on cognitive functions performed before or after acute bout of exercise
Szczesniak et al [178]	2014	n = 51, M/F = 25/26, age <65 yrs, MMSE score >15	1g of anserine + carnosine (2:1 ratio), 13 weeks	placebo	cognitive functions (Mini Mental State Examination; MMSE, Short Test of Mental Status; STMS), depressive symptoms (Geriatric Depression Scale; GDS), physical fitness (Foot up and go, Chair stand, Arm curl, Chair sit and Reach, Back scratch, 6-min walk test)	improvement in MMSE and STMS (especially in auditory long-term memory, abstract thinking and constructional praxis) and in 2 physical fitness tests (Foot up and go, Back scratch), no change in GDS
Ding et al [179]	2018	n= 68; M/F = 29/39, age = 71.3 ± 4.3, 12 individuals APOE4+	1g of anserine + carnosine (3:1 ratio), 1 year	placebo	general cognition (Alzheimer’s Disease Assessment Scale), delayed recall verbal memory (Wechsler Memory Scale-Logical Memory), mood (Beck Depression Inventory), brain blood flow (arterial spin labeling, diffusion tensor imaging on MRI)	preserved delayed recall verbal memory, subanalysis based on the APOE4 genotype showed a preservation of blood flow and white-matter microstructure at prefrontal areas in APOE4+ individuals, while there was no significant difference between APOE4− subjects in the intervention and placebo groups
Rokicki et al [180]	2015	n = 31, M/F = 10/21, age 40 to 78 yrs, MMSE score >24	1g of anserine + carnosine (3:1 ratio), 3 months	placebo	general cognition (Alzheimer’s Disease Assessment Scale), delayed recall verbal memory (Wechsler Memory Scale-Logical Memory), mood (Beck Depression Inventory), rain blood flow (arterial spin labeling, diffusion tensor imaging on MRI)	better verbal episodic memory performance, enhanced connectivity in the brain network (posterior cingulate cortex, right fronto parietal network)
Hisatsune et al [181]	2016	n = 39, M/F = 17/21, age 60 to 78 yrs, healthy elderly	1g of anserine + carnosine (3:1 ratio), 3 months	placebo	general cognition (Alzheimer’s Disease Assessment Scale), delayed recall verbal memory (Wechsler Memory Scale-Logical Memory), mood (Beck Depression Inventory), blood inflammation markers, brain blood flow (arterial spin labeling, diffusion tensor imaging on MRI)	preserved delayed recall verbal memory, decreased secretion of inflammatory cytokines, suppression in the age-related decline in brain blood flow in the posterior cingulate cortex area
Small et al [182]	2014	n = 105, M/F = 39/66, age 68 to 85 yrs, cognitively intact elderly (MMSE score >24)	NT-020 formula (900 mg proprietary formulation of blueberry, carnosine, green tea, plus 200U vitamin D3, 40mg Biovin), 2 months	placebo	episodic memory (Auditory Verbal Learning Test; AVLT), processing speed (Identical Pictures Test, Number Comparison task, TMT A), verbal ability (recognition vocabulary test), working memory (Forward and Backward Digit Span task), executive functioning (TMT B, Category Fluency, Controlled Oral Word Association), complex speed (DSST)	improved processing speed, no effect on other cognitive domains
Cornelli et al [183]	2010	n = 52, M/F = 21/31, age 75.0 ± 4.2 yrs, diagnosed with moderate probable AD (MMSE >21) treated with donepezil	Formula F (100mg carnosine, vitamins B, C, E, coenzyme Q10, b-carotene, selenium, l-cysteine, ginko biloba) in addition to donepezil, 6 months	placebo in addition to denepezil	general cognition (MMSE), oxidative stress (plasma hydroperoxides, homocysteine and glutathione, percentage of sickle erythrocytes)	decreased levels of oxidative stress, improvement in MMSE
Watanabe et al [184]	2013	n = 20, men only, age 34.7 ± 0.8 yrs, healthy adults	70ml essence of chicken (containing anserine and carnosine), 4 weeks	placebo	selective attention test (japanesse version of Stroop test), performed before and after induction of mental fatigue, fatigue (VAS)	improved reaction time after the rest, but not before or immediately after the induction of mental fatigue
Koozehchian et al [185]	2017	n = 19, M/F = 16/3, age 21 ± 2 yrs, resistance trained volunteers	(i) preworkout supplement (beta-alanine, arginine, alpha ketoglutarate, creatine nitrate, ascorbic acid, N-acetyl tyrosine, caffeine, tetramethyluric acid, Mucuna pruriens, theacrine, pyridoxal 5-phosphate, folic acid, methylcobalamin) (ii) 150% dose of (i)	placebo	selective attention (Stroop test), readiness, physical fitness (bench and leg press)	improvement in selective attention, no change in readiness or physical fitness
Young et al [186]	2015	n = 46, M/F = 24/22, age 22.2 ± 3.6 yrs	70ml essence of chicken (containing anserine and carnosine), 10 days	placebo	working memory (serial sevens task), selective attention (Arrow Flankers test), simple and choice reaction time, mood (Profile of mood states, VAS), heart rate variability, cortisol responses in response to psychological stressor (a series of additions and subtractions)	decreased anxiety, depression and confusion, more agreeable and clearheaded feelings, decrease in heart rate variability in females only, no effect on cognition or cortisol
Clinical trials number: NCT03330470		n = 60, age 55 to 80 yrs, presence of Subjective cognitive decline and/or Mild cognitive impairment	2g carnosine in addition to 3-months combined aerobic-strength exercise training	placebo	cognitive functions (Addenbrook's cognitive test, CogState), glucose metabolism, physical fitness (Rockport walking test, 10m walking test, hand dynamometry)	ongoing trial
Clinical trials number: NCT02917928		n = 50, age 18 to 70 yrs, diagnosed with prediabetes or type 2 diabetes (on oral therapy and/or diet only)	2g carnosine, 14 weeks	placebo	cognitive functions (Cantab test battery, Trial making test, DSST), glucose metabolism, endothelial function	ongoing trial
Clinical trials number: NCT02686996		n = 84, age 18 to 60 yrs, BMI > 25 kg/m2	2g carnosine, 14 weeks	placebo	cognitive functions (Cantab test battery, Trial making test, DSST), glucose metabolism, endothelial function	ongoing trial
Parkinson's disease
Boldyrev et al [187]	2008	n = 36, M/F = 20/16, age 46 to 68 yrs, diagnosed with PD (1 to 2.5 of Hoehn-Yahr stage) with trembling-rigid and trembling manifestations; 20 age-matched healthy controls	1.5g carnosine in addition to standard PD treatment, 30 days	PD patients on standard PD treatment, healthy controls	disease severity (Unified Parkinson’s Disease Rating Scale; UPDRS), measurements of oxidative stress (MAO B, Cu/Zn-SOD, plasma protein carbonyls, Fe-induced oxidation of lipoproteins)	improvement in total UPDRS score in PD group on standard treatment with/without carnosine (by 16.5% / 36.0%), significant improvements in carnosine arm in rigidity and diskinesia, MAO-B was increased (in both groups), improvements in antioxidative activity (Cu/Zn-SOD plasma protein carbonyls lipid hydroperoxides, Fe-induced oxidation of lipoproteins) in group with carnosine in contrast to the gro…
Clinical trials number: NCT03330470		n = 60, age 55 to 80 yrs, diagnosed with PD (1 to 2 of Hoehn-Yahr stage)	2g carnosine in addition to 3-months combined aerobic-strength exercise training	placebo	cognitive functions (Addenbrook's cognitive test, CogState), glucose metabolism, physical fitness (Rockport walking test, 10m walking test, hand dynamometry)	ongoing trial
Schizophrenia
Ghajar et al [188]	2018	n = 60, M/F = 54/6, age 18 to 60 yrs, diagnosed with chronic (> 2yrs) schizophrenia, clinically stable on a stable dose of antipsychotic treatment (risperidone)	l-carnosine, 500mg first 5 days, 100mg on day 6 to 10, 2g since day 11 till the end, 8 weeks	placebo	schizophrenia severity rating (PANSS), extrapyramidal symptoms (ESRS), depression severity rating (Hamilton depression rating scale; HDRS)	greater improvement of total and negative scores of schizophrenia severity compared to placebo. No effect on positive symptoms of schizophrenia, extrapyramidal symptoms or depression severity
Chenggapa et al [189]	2012	n = 70, M/F = 44/16, age 18 to 65 yrs, diagnosed with chronic schizophrenia on a stable antipsychotic medication, 3 months	500mg for 1 week, increasing by 500mg each week until 2g, 3 months	placebo	cognitive functions (Set Shifting, Strategic Target Detection, Auditory Digit Span, Working Memory, Word-List Memory, Finger Tapping Test), schizophrenia severity rating (positive and negative syndrome scale; PANSS), depression severity rating (Calgary Depression Scale for Schizophrenia; CDSS)	improved reaction time and strategic efficiency, fewer perseverative errors in carnosine group compared with placebo. No significant differences between treatments in other cognitive tests, schizophrenia or depression severity ratings
Clinical trials number: NCT02686697		n = 60, age 18 to 60 yrs, diagnosed with chronic schizophrenia (> 1yr)	2g carnosine, 4 weeks in total - 2 weeks medication only, 2 weeks in addition to cognitive training	placebo	cognitive functions (Cognitive Training Score, The Learning Rate, Matrix Consensus Cognitive Battery)	ongoing trial
Attention-deficit/hyperactivity disorder
Ghajar et al [191]	2018	n = 50, M/F = 40/10, age 6 to 17 yrs, diagnosed with ADHD, drug free	800mg carnosine in addition to methyl-phenidate hydrochloride, 8 weeks	placebo in addition to methyl-phenidate hydrochloride	ADHD severity rating (Teacher and Parent ADHD Rating Scale-IV; ADHD-RS-IV)	significant effect for time x treatment interaction on total and inattention subscales of the Parent ADHD-RS. No significant change between the two groups in the Teacher ADHD-RS
Obsessive-compulsive disorder
Arabzadeh et al [193]	2017	n = 44, M/F = 18/16, age 18 to 60 yrs, diagnosed with moderate to severe OCD	l-carnosine 500mg for 4 weeks, 200mg/d for 6 weeks, as adjuvant to fluvoxamine	placebo as adjuvant to fluvoxamine	OCD severity rating (Yale Brown Obsessive Compulsive Scale; Y-BOCS)	significant effects for time × treatment interaction on total score as well as obsession and compulsion subscores of Y-BOCS
Behaviour
Shirotsuki et al [195]	2017	n = 87, M/F = 49/38, healthy office workers	computerized cognitive behaviour therapy with supplement drink with 200mg of l-carnosine, 6 weeks	(i) computerized cognitive behaviour therapy, (ii) placebo	mood (Profile of mood scale, Somatosensory amplification scale)	improvements on tension, anxiety and fatigue
Kairaluoma et al [196]	2008	n = 61, M/F = 35/26, school grades 3-6, diagnosed with dyslexia	a supplement containing 500mg eicosapentaenoic acid and 400 mg carnosine, 90 days	placebo	the literacy-related skills (reading and spelling, language skills, aritmethical skills, attention)	no between-group differences after intervention
